# Supplementary material for: Molecular Probing of the Microscopic Pressure at Contact Interfaces
Source: J Am Chem Soc. 2024 May 2;146(19):13258–65. doi: 10.1021/jacs.4c01312 (PMC11099955; doi:10.1021/jacs.4c01312)
Supplement: Supplementary file 2 — ja4c01312_si_002.txt [file ja4c01312_si_002.txt]

Structures of molecule 3 in xyz format. The first line is the number of atoms, the second line informative text.
Subsequent lines contains the element name and the x, y, and z coordinates in Angstroms.
Isolated molecule:

50
Molecule 3; optimized PBE0/cc-pVDZ; E = -2246.310512 Ha
C          5.20456        0.41023        0.90322
C          3.80376        0.38725        0.60377
C          3.24480        1.65662        0.40949
S          4.42641        2.90604        0.58771
C          5.64572        1.70934        0.91549
N          2.82187       -0.57752        0.47461
C          1.63775        0.08075        0.18262
C          1.87445        1.46275        0.14657
C          0.28852       -0.29333       -0.07692
C         -0.48695        0.84034       -0.30203
S          0.43506        2.34231       -0.19043
H          6.66477        2.03952        1.10925
C         -1.91292        0.93518       -0.54412
S         -3.00935       -0.02742        0.40305
C         -3.98862        1.58202       -1.34501
C         -2.59826        1.76854       -1.43406
C         -0.21821       -1.70105       -0.15326
H          0.46819       -2.33405       -0.73490
H         -1.20155       -1.74857       -0.63692
H         -0.32338       -2.15367        0.84627
C         -1.96113        2.71782       -2.40194
H         -0.99237        2.34236       -2.75887
H         -1.77954        3.70406       -1.94517
H         -2.61502        2.87400       -3.27189
C         -5.75473        0.27341       -0.19724
C         -6.30005       -0.66827        0.63761
C          6.09414       -0.76061        1.18551
H          5.81047       -1.27189        2.11975
H          7.13697       -0.43320        1.29529
H          6.06360       -1.50684        0.37593
C         -4.39710        0.63412       -0.41330
H         -4.70361        2.11480       -1.97469
H         -6.47165        0.84242       -0.79608
C         -7.71636       -0.84516        0.67772
N         -8.87131       -0.98347        0.70387
C         -5.52175       -1.50877        1.48685
N         -4.88155       -2.19378        2.17675
C          3.03746       -2.01118        0.48402
H          2.13140       -2.48959        0.88223
C          3.39139       -2.59284       -0.87965
H          3.83697       -2.22699        1.20682
C          3.61844       -4.09807       -0.82786
H          4.29360       -2.08696       -1.26621
H          2.58553       -2.35771       -1.59729
H          4.43462       -4.32111       -0.11704
C          3.94446       -4.69827       -2.18682
H          2.71869       -4.58827       -0.41357
H          4.86274       -4.25921       -2.60954
H          3.13130       -4.51668       -2.90791
H          4.09519       -5.78607       -2.12106

Optimized under pressure:

50
Molecule 3; optimized PBE0/cc-pVDZ with GOSTSHYP at 1000 MPa; E = -2246.277448 Ha
S         -0.45196       -2.37083       -0.16591
C         -1.89207       -1.48385        0.14614
C         -1.65153       -0.10172        0.15922
N         -2.83559        0.56581        0.42642
C         -3.82125       -0.39284        0.56454
C         -3.26539       -1.66816        0.39981
C         -0.30135        0.26502       -0.10090
C          0.47371       -0.87387       -0.29904
C         -5.22559       -0.40388        0.84268
C         -5.67381       -1.69983        0.87407
H         -6.69771       -2.02108        1.05640
C          1.89901       -0.97171       -0.53266
C          2.59361       -1.84643       -1.37502
C          3.98137       -1.64375       -1.29360
H          4.70246       -2.20434       -1.89107
C          4.37972       -0.64495       -0.41210
C          5.73284       -0.26765       -0.20341
H          6.45802       -0.85569       -0.77286
C          6.26358        0.71030        0.59844
C          5.46891        1.57343        1.40770
N          4.81206        2.27323        2.06620
C          7.67710        0.89988        0.64558
N          8.83059        1.04775        0.67753
C         -3.02244        2.00253        0.49009
H         -3.81693        2.20974        1.22089
H         -2.10544        2.44259        0.90736
C         -6.11285        0.77892        1.07114
H         -7.15983        0.46184        1.16819
H         -6.05824        1.49659        0.23793
H         -5.84666        1.31946        1.99365
C          1.96663       -2.85410       -2.28800
H          1.00802       -2.49654       -2.68799
H          2.63493       -3.07331       -3.13280
H          1.76874       -3.80613       -1.77002
C          0.20495        1.66972       -0.21520
H          1.17550        1.70630       -0.72480
H         -0.49536        2.28938       -0.79358
H          0.33646        2.14306        0.77108
C         -3.35705        2.64801       -0.84910
H         -2.59834        2.35172       -1.59437
H         -4.31489        2.24364       -1.22058
C         -3.42914        4.16746       -0.76006
H         -4.18013        4.45517       -0.00231
H         -2.46340        4.55561       -0.38808
C         -3.76518        4.82349       -2.08964
H         -3.79909        5.91936       -2.00119
H         -3.01560        4.57366       -2.85734
H         -4.74536        4.48868       -2.46521
S         -4.45670       -2.90758        0.58482
S          2.98442        0.05177        0.36051
